# Supplementary material for: Efficiency and consistency enhancement for alkaline electrolyzers driven by renewable energy sources
Source: Commun Eng. 2023 May 3;2:22. doi: 10.1038/s44172-023-00070-7 (PMC10956030; doi:10.1038/s44172-023-00070-7)
Supplement: Supplementary file 2 — Supplementary Dataset 1 [file 44172_2023_70_MOESM2_ESM.xlsx]

## Sheet: Figure 1b
40℃		60℃		80℃
Voltage(V)	Current(A)	Voltage(V)	Current(A)	Voltage(V)	Current(A)
100.695	36.9995	100.109	44.5518	100.21	59.7212
100.109	35.315	99.2112	42.5223	98.9233	56.7123
99.5232	33.5571	98.1092	40.7827	97.7373	54.0227
98.9373	31.7993	97.2373	38.4644	96.6513	51.0309
98.3513	30.6275	96.9373	36.6333	95.4795	48.1802
97.1795	29.3824	95.7654	34.729	94.5935	46.135
96.5935	28.2837	95.7654	33.0445	94.5935	44.397
96.0076	26.5992	95.1795	31.7261	93.4217	42.4194
95.4217	25.4273	94.0076	29.895	92.8357	40.6616
94.8357	24.4019	93.8276	28.5767	92.2498	38.6108
94.2498	22.2046	92.8357	26.9654	91.6639	36.4868
93.6639	21.6919	92.2498	25.5005	91.0779	34.8023
93.0779	20.2271	91.6639	24.1089	90.492	32.7515
91.906	18.7623	91.0779	23.1568	89.906	31.4331
90.7342	17.5904	90.492	22.2046	89.3201	29.6021
90.7342	16.4185	89.906	20.6666	88.7342	27.8443
90.1482	15.3931	88.7342	19.2017	87.5623	26.4527
89.5623	14.5875	88.1482	18.689	86.9764	24.9146
88.9764	13.4888	87.5623	17.2974	86.3904	23.3033
87.8045	12.8297	86.3904	16.1988	85.8045	21.8384
86.6326	12.317	85.8045	15.0269	85.2186	20.813
86.0467	12.1705	85.2186	14.5875	84.6326	20.4468
86.0467	12.7564	84.6326	14.0015	83.4608	18.9961
84.8748	12.024	83.4608	14.0015	82.8748	17.7847
83.7029	11.731	82.2889	13.7818	82.2889	16.4439
81.9451	11.1451	81.117	13.0494	79.9451	15.3199
79.6014	10.6324	78.7733	12.4634	78.1873	14.4888
77.8436	10.2662	77.0155	11.5845	77.0155	13.8099
76.6717	10.2662	75.2576	11.5113	75.2576	13.2691
74.9139	10.2662	74.0858	11.2183	73.4998	13.0748
73.1561	9.97322	71.742	11.0719	71.742	13.055
71.3983	9.46053	69.9842	10.7056	69.3983	12.7353
69.6405	9.09432	68.8124	10.6324	68.2264	12.5494
67.8827	8.72811	67.6405	10.1929	66.4686	12.1297
66.1249	8.58162	65.2967	9.53377	65.2967	11.7437
64.3671	8.14217	64.1249	9.02108	63.5389	11.5845
62.6092	7.92245	62.3671	9.02108	61.7811	11.5113
59.6796	7.40975	58.2655	8.58162	57.6796	11.2183
56.7499	6.9703	55.9218	8.21541	55.3358	10.6324
53.8202	6.67733	52.4061	7.70272	52.9921	10.2662
51.4765	6.31112	50.0624	7.11678	50.0624	10.0465
48.5468	6.01815	47.1327	6.82382	47.7187	9.53377
46.789	5.65194	44.789	6.67733	44.789	9.2408
44.4452	5.28573	42.4452	6.31112	42.4452	9.2408
40.9296	4.77304	40.1015	5.79843	40.1015	8.50838
35.6562	3.96738	34.8281	4.84628	34.6562	7.48299
30.9687	3.38144	29.5546	4.04062	29.9687	6.67733
26.8672	2.86875	26.039	3.38144	25.4531	5.5787
22.7656	2.4293	21.3515	2.86875	21.3515	4.62656
19.25	1.9166	17.8359	2.35605	17.25	3.74765
15.1484	1.40391	14.9062	1.77012	13.1484	2.79551

## Sheet: Figure 1c
Power(W)	Efficiency(%)
1095	21.5613
1531	29.2705
1893	39.6888
2420	48.3303
2900	53.8953
3470	57.7279
3956	60.4061
4510	64.9439
5035	66.5892
5515	65.3213
6123	63.195
6512	62.186
7008	61.5874
7492	61.5764
8018	61.384
8513	61.3679
9006	61.3291
9482	61.2689
10005	61.1646

## Sheet: Figure 2b
40℃		60℃		80℃
Current(A)	Voltage(V)	Current(A)	Voltage(V)	Current(A)	Voltage(V)
0.002	1.5	0.02	1.5	0.198	1.5
0.002	2	0.12	2	0.334	2
0.002	2.5	0.358	2.5	0.675	2.5
0.158	3	0.624	3	1.027	3
0.379	3.5	0.893	3.5	1.295	3.5
0.624	4	1.163	4	1.627	4
0.861	4.5	1.432	4.5	1.971	4.5
1.111	5	1.7	5	2.22	5
1.368	5.5	1.967	5.5	2.478	5.5
1.632	6	2.233	6	2.733	6
1.896	6.5	2.501	6.5	3.001	6.5
2.163	7	2.769	7	3.326	7
2.43	7.5	3.038	7.5	3.57	7.5
2.682	8	3.305	8	3.831	8
2.953	8.5	3.537	8.5	4.108	8.5
3.231	9	3.802	9	4.371	9
3.486	9.5	4.068	9.5	4.642	9.5
3.753	10	4.332	10	4.904	10
4.091	10.5	4.598	10.5	5.268	10.5
4.398	11	4.88	11	5.604	11
4.674	11.5	5.198	11.5	6.012	11.5
4.945	12	5.551	12	6.457	12
5.222	12.5	5.945	12.5	6.987	12.5
5.635	13	6.365	13	7.378	13
6.064	13.5	6.802	13.5	7.87	13.5
6.507	14	7.26	14	8.404	14
6.963	14.5	7.733	14.5	8.901	14.5
7.433	15	8.229	15	9.464	15
7.817	15.5	8.752	15.5	9.912	15.5
8.313	16	9.272	16	10.321	16
8.785	16.5	9.792	16.5	10.823	16.5
9.242	17	10.3	17	11.321	17
9.754	17.5	10.692	17.5	11.921	17.5
10.241	18	11.312	18	12.413	18

## Sheet: Figure 5b
40℃		60℃		80℃
Current(A)	Voltage(V)	Current(A)	Voltage(V)	Current(A)	Voltage(V)
0.004	1.5	0.004	1.5	0.004	1.5
0.005	2	0.005	2	0.005	2
0.008	2.5	0.001	2.5	0.011	2.5
0.011	3	0.0012	3	0.014	3
0.013	3.5	0.0013	3.5	0.016	3.5
0.014	4	0.014	4	0.017	4
0.017	4.5	0.018	4.5	0.018	4.5
0.021	5	0.021	5	0.021	5
0.021	5.5	0.032	5.5	0.072	5.5
0.087	6	0.088	6	0.089	6
0.09	6.5	0.089	6.5	0.092	6.5
0.095	7	0.097	7	0.342	7
0.095	7.5	0.248	7.5	0.816	7.5
0.264	8	0.564	8	1.232	8
0.611	8.5	0.969	8.5	1.738	8.5
1.004	9	1.421	9	2.189	9
1.395	9.5	1.912	9.5	2.681	9.5
1.84	10	2.432	10	3.203	10
2.344	10.5	2.973	10.5	3.741	10.5
2.904	11	3.532	11	4.3	11
3.474	11.5	4.098	11.5	4.868	11.5
4.093	12	4.681	12	5.453	12
4.67	12.5	5.277	12.5	6.048	12.5
5.246	13	5.877	13	6.649	13
5.842	13.5	6.483	13.5	7.251	13.5
6.458	14	7.092	14	7.859	14
7.062	14.5	7.71	14.5	8.483	14.5
7.66	15	8.345	15	9.114	15
8.252	15.5	8.979	15.5	9.742	15.5
8.899	16	9.603	16	10.374	16
9.543	16.5	10.064	16.5	11.022	16.5
10.052	17	10.721	17	11.581	17
10.621	17.5	11.312	17.5	12.141	17.5
11.187	18	11.861	18	12.697	18

## Sheet: Figure 6b
40℃		60℃		80℃
Current(A)	Voltage(V)	Current(A)	Voltage(V)	Current(A)	Voltage(V)
0.015	1.5	0.027	1.5	0.137	1.5
0.033	2	0.133	2	0.374	2
0.054	2.5	0.334	2.5	0.644	2.5
0.174	3	0.544	3	0.902	3
0.309	3.5	0.76	3.5	1.051	3.5
0.502	4	0.977	4	1.302	4
0.759	4.5	1.198	4.5	1.597	4.5
0.958	5	1.421	5	1.824	5
1.229	5.5	1.643	5.5	2.057	5.5
1.377	6	1.867	6	2.267	6
1.61	6.5	2.091	6.5	2.492	6.5
1.778	7	2.316	7	2.807	7
2.044	7.5	2.542	7.5	3.118	7.5
2.199	8	2.779	8	3.383	8
2.502	8.5	3.038	8.5	3.704	8.5
2.723	9	3.31	9	4.018	9
3.022	9.5	3.602	9.5	4.323	9.5
3.235	10	3.925	10	4.636	10
3.48	10.5	4.202	10.5	5.003	10.5
3.741	11	4.533	11	5.474	11
4.085	11.5	4.943	11.5	5.85	11.5
4.485	12	5.421	12	6.343	12
4.835	12.5	5.858	12.5	6.756	12.5
5.353	13	6.313	13	7.275	13
5.813	13.5	6.793	13.5	7.729	13.5
6.312	14	7.28	14	8.201	14
6.834	14.5	7.778	14.5	8.711	14.5
7.325	15	8.279	15	9.284	15
7.822	15.5	8.788	15.5	9.826	15.5
8.234	16	9.296	16	10.371	16
8.744	16.5	9.81	16.5	10.926	16.5
9.303	17	10.331	17	11.491	17
9.711	17.5	10.86	17.5	12.066	17.5
10.226	18	11.398	18	12.651	18

## Sheet: Figure 8a
DC		MMSOEC
Power(W)	Efficiency(%)	Power(W)	Efficiency(%)
512	15.3577	508	29.7881
750	25.3552	756	35.335
1017	31.6168	1013	38.0437
1255	37.0454	1240	39.6875
1521	40.6289	1509	41.8557
1762	42.3143	1745	43.1565
2026	43.9344	2012	43.5058
2257	44.1017	2263	44.2313
2559	43.2216	2556	43.2012
2746	42.8895	2755	42.9102
3008	42.2632	3002	42.2712

## Sheet: Figure 8b
DC		MMSOEC
Power(W)	Efficiency(%)	Power(W)	Efficiency(%)
1095	21.5613	1041	36.6167
1531	29.2705	1485	53.2077
1893	39.6888	2079	58.2476
2420	48.3303	2512	62.3461
2900	53.8953	3079	64.7772
3470	57.7279	3486	65.9747
3956	60.4061	4259	65.9329
4510	64.9439	4518	65.7091
5035	66.5892	5023	66.5957
5515	65.3213	5510	65.6378
6123	63.195	6109	63.2491
6512	62.186	6523	62.4123
7008	61.5874	6995	61.8974
7492	61.5764	7523	61.7289
8018	61.384	8003	61.4891
8513	61.3679	8490	61.4685
9006	61.3291	9021	61.3954
9482	61.2689	9498	61.283
10005	61.1646	9986	61.1898

## Sheet: Figure 9
0 cycle			500 cycles			1000 cycles			1500 cycles			2200 cycles
Voltage(V)	Current(A)		Voltage(V)	Current(A)		Voltage(V)	Current(A)		Voltage(V)	Current(A)		Voltage(V)	Current(A)
100.78	49.2179		101.171	50.0968		101.464	49.3643		100.878	49.3643		100.858	49.3643
99.9016	46.4347		100.097	47.1671		100.097	47.0206		99.7063	46.2882		99.8063	46.2882
99.0227	43.7979		98.8274	44.6769		99.1203	44.5304		98.632	44.0909		98.532	44.1909
97.7531	41.1612		97.8508	42.4796		98.3391	41.6007		97.4602	41.3077		97.8602	41.3077
96.6789	38.964		97.0696	39.9894		97.3625	39.2569		96.5813	38.5245		96.2813	38.5245
95.6047	35.8878		95.8977	37.6456		96.2883	37.0597		95.7024	35.7413		95.7024	35.7413
94.5305	34.13		94.7258	35.4484		95.1164	34.2765		94.8235	33.9835		94.8235	33.9835
93.5539	31.7863		93.7492	32.2257		94.0422	32.0792		93.7492	30.9074		93.7492	31.9074
92.7727	29.7355		92.675	30.1749		92.8703	30.3214		92.4797	28.7101		92.5797	28.5101
91.5032	27.0988		91.6008	28.2706		91.7961	27.8312		91.4055	25.7804		91.4055	26.7804
90.4289	25.048		90.6243	25.6339		90.9172	25.7804		90.136	24.3156		90.136	24.5156
89.1594	22.7043		89.55	24.1691		89.7454	23.2902		89.1594	22.7043		89.2594	22.7043
87.8899	21.3464		88.2805	21.8253		88.4758	21.3859		88.2805	20.0675		88.2805	20.0675
87.011	18.8703		87.1086	19.7746		87.1086	20.3605		87.1086	18.7492		87.1086	18.7492
85.9368	18.5773		85.7415	19.0422		86.1321	17.5773		85.8391	17.1379		86.8391	16.1379
83.4954	15.7941		83.593	15.966		84.9602	16.6984		84.5696	14.9406		83.5696	13.9406
80.761	12.5207		80.8587	11.2785		84.0813	14.0617		80.2727	10.9855		80.2727	10.9855
77.972	11.3742		76.1712	11.132		81.2493	10.839		76.2688	10.1066		77.2688	10.5066
73.972	10.3742		73.9251	10.5461		76.4641	10.2531		74.0227	9.08124		74.0227	9.28124
70.972	9.8		71.679	10.2531		74.1204	10.6926		69.5306	8.64179		70.5306	8.64179
68.2845	9.22772		69.5306	9.66718		71.7766	10.3996		65.0384	8.20234		65.0384	8.30234
64.9407	8.64179		65.3314	9.08124		69.7259	9.96014		57.2259	7.6164		57.2259	7.8164
62.597	8.4953		63.0853	8.64179		67.8704	9.66718		53.4173	6.88398		53.4173	6.78398
57.0306	7.32343		57.1282	7.76288		63.0853	8.78827		49.9017	6.44453		49.9017	6.34453
53.9056	6.7375		53.6126	7.46992		57.2259	8.34882		46.3861	5.85859		46.3861	5.75859
50.2923	6.15156		50.097	6.59101		53.7103	7.46992		42.9681	5.41914		42.9681	5.31914
46.6791	5.85859		46.7767	6.00508		50.4876	7.03046		39.6478	4.54024		39.6478	4.64024
43.0658	5.27266		39.9408	5.27266		47.1673	6.15156		31.1518	3.36836		31.1518	3.56836
39.5502	4.8332		31.1518	3.66133		43.6517	5.85859		25.8783	2.63594		25.8783	2.53594
31.0541	3.51485		25.8783	2.78243		31.1518	4.39375		20.6049	1.75704		19.6049	1.85704
25.8783	2.63594		20.6049	1.75704		25.7807	3.36836		15.5268	1.02462		15.5268	1.02462
20.5072	2.05001		15.8198	1.1711		20.7026	2.34298		9.86274	0.010768		9.86274	0.010768
15.6244	1.1711					16.0151	1.61056
11.0346	0.438684					11.2299	0.731652
7.61666	0.127252					7.61666	0.2922
						3.12448	0.086704
